# Supplementary material for: Sonographic findings in coronavirus disease-19 associated liver damage
Source: PLoS One. 2021 Feb 19;16(2):e0244781. doi: 10.1371/journal.pone.0244781 (PMC7894893; doi:10.1371/journal.pone.0244781)
Supplement: S1 Data — (XLSX) [file pone.0244781.s001.xlsx]

## Sheet: Cohort 1
ALTER	SEX	ERGEBNIST1	Stationär	Dauer Stationär (Nächte)	Leberwertanstieg	GPT Faktor	GOT Faktor	Max GPT	Max GOT	Max AP	Max LDH	Max GGT	Max Bili ges	Max Bili dir	Dauer Erhöhung	Auffälligkeit Sonographie	Ergebnis Sonographie	Intensiv	Verstorben	Nebendiagnosen
41	W	positiv	0		0											0		0	0
81	M	positiv	1	14	1	8	10.64	400	532	202	679	326	2	1.4		0	0	0	0	Art. Hpt.
79	W	positiv	1	4	1	2.5	4.32353	85	147	68	906	103	1.9	1.4	5	0		1	1	KHK, Art. Hpt.
79	W	positiv	1	1	0											0		0	0	CUP Pleuritis carcinomatosa
61	M	positiv	1	3	0											0		0	0	Prostata-Ca.
77	M	positiv	1	16	2	20.98	70.66	1049	3533	883	5627	843	5.1	3.9	6	1	Arterie nicht abgrenzbar	1	1	Art. Hpt., DMII, PAVK, KHK, Adipositas
43	W	positiv	1	12	1	3.05882	5.05882	104	172	120	403	176	1.7	1.3	4	0	0	1	0	DMII
68	M	positiv	1	70	2	25.34	19.54	1267	977	929	321	1380	1.4	0.5	20	0	0	1	0	DMII
85	W	positiv	1	1	0											0		0	0	VHF
81	W	positiv	1	15	1	2.41176	1.82353	82	62	84	352	66	1		8	0		0	0	Art. Hpt.
34	M	positiv	0		0											0		0	0
52	M	positiv	0		0											0		0	0
43	M	positiv	0		0											0		0	0
87	M	positiv	1	28	1	2.26	4.12	113	206	419	498	480	0.8	0.6	14	0		1	0	KHK, Aortenstenose
55	M	positiv	0		0											0		0	0
70	M	positiv	1	1	1	0.52	1.04	26	52	165	273	395	1.6	0.7	2	0		0	0	KHK, VHF, Art, Hpt. COPD
43	M	positiv	0		0											0		0	0
83	M	positiv	0		0											0		0	0
88	W	positiv	1	9	1	8.79412	20.8235	299	708	136	653	108	1.1		4	0		1	1	Art. Hpt., DM II
59	M	positiv	1	9	0											0		0	0
80	W	positiv	1	9	0											0		0	0	Art. Hpt.
63	M	positiv	1	5	0											0		0	0
50	M	positiv	1	1	0											0		0	0
48	W	positiv	0		0											0		0	0
76	M	positiv	1	1	0											0		0	0
73	W	positiv	1	1	0											0		0	0
64	W	positiv	0		0											0		0	0
79	W	positiv	1	5	0											0		0	0
80	M	positiv	1	20	1	2.56	3.5	128	175	74	389	116	0.9	0.3	9	0	0	1	0	Art. Hpt, pAVK, NM-NHL
59	M	positiv	1	11	1	1.74	1.22	87	61	53	490	35	0.6		9	0		0	0	Art. Hpt, COPD, OSAS
85	M	positiv	1	35	1	2.9	2.68	145	134	541	428	566	2.6	1.6	25	0	0	1	0	Art. Hpt, Z.n. Stroke
79	M	positiv	1	34	1	1.72	2.62	86	131	754	392	1801	18.5	14	27	0	0	1	1	VHF
83	M	positiv	1	17	1	2.24	3.9	112	195	116	612	142	2.1	1.7	12	0	0	1	1	Art. Hpt. Z.n. MI
88	M	positiv	1	6	1	1.78	5.32	89	266	68	430	72	4.5	3.6	4	0		1	1	Art. Hpt, RSB
59	W	positiv	0		0											0		0	0
27	M	positiv	0		0											0		0	0
53	W	positiv	1	3	0											0		0	0
48	M	positiv	1	23	2	55.8	186.9	2790	9345	1031	11681	2273	20.1		23	1	Cholezystitis	1	1
87	W	positiv	1	1	0											0		0	0
29	W	positiv	0		0											0		0	0
43	W	positiv	0		0											0		0	0
86	W	positiv	1	14	1	5.70588	13.9118	194	473	485	620	565	1		8	0		1	0	Art. Hpt, DM II, VHF
88	W	positiv	0		0											0		0	0
68	M	positiv	1	9	0											0		0	0	TAA
86	W	positiv	1	11	1	1.05882	2.70588	36	92	114	674	141	0.6		5	0		1	1	Art. Hpt, Rheumatoide Arthritis
43	M	positiv	0		0											0		0	0
71	M	positiv	1	6	0											0		0	0	Art. Hpt.
53	M	positiv	1	1	0											0		0	0	DM II
81	M	positiv	1	8	0											0		0	0	Art. Hpt.
76	W	positiv	1	18	1	2.5	4.14706	85	141	284	576	410	1.7	1	18	0		1	0	Art. Hpt.
65	W	positiv	1	8	0											0		0	0
72	M	positiv	1	15	2	18.04	65.82	902	3291	371	5254	443	7.2	3.8	11	1	Leberinfarkte	1	1	KHK
81	W	positiv	1	24	1	5.82353	6.91176	198	235	119	565	67	0.5		9	0		0	0	TAA, PAH
64	M	positiv	1	22	1	1.88	1.78	94	89	76	199	45	2	1.3	2	0		0	0	CML
83	M	positiv	1	5	0											0		0	0	Art. Hpt.
36	W	positiv	0		0											0		0	0
59	M	positiv	0		0											0		0	0
73	M	positiv	1	44	1	1.18	2.92	59	146	116	630	156	1		10	1	Cholezystitis	1	0	Art. Hpt, DM II, VHF
81	M	positiv	1	5	1	1.7	1.84	85	92	94	444	110	1.4	0.8	5	0		0	0	DM II
35	W	positiv	0		0											0		0	0
27	W	positiv	0		0											0		0	0
46	M	positiv	1	3	0											0		0	0	Haarzell-Leukämie
81	W	positiv	1	11	0											0		0	0
29	W	positiv	1	1	0											0		0	0	M. Crohn
61	M	positiv	1	22	1	2.26	8.12	113	406	448	980	526	13		14	0	0	1	1	Z.n. NTx
87	W	positiv	1	4	1	4.14706	6.61765	141	225	121	483	72	2.5	2	4	0		1	0
86	M	schwach positiv	1	6	0											0		0	1	Demenz
39	W	positiv	1	6	1	2.61765	1.91176	89	65	78	485	51	1.5	0.9	3	0		0	0	18. SSW
59	M	positiv	1	9	1	2.6	1.56	130	78	56	547	57	1.3	0.8	3	0		1	0	Art. Hpt.
81	W	positiv	1	9	0											0		0	0	Art. Hpt., TAA, Z.n. Mamma-ca
36	W	positiv	0		0											0		0	0
44	M	positiv	0		0											0		0	0
53	M	positiv	1	1	0											0		0	0
86	M	positiv	1	1	2	22.28	40.54	1114	2027	85	2150	99	0.8		1	0	0	1	1	Art. Hpt.
81	M	positiv	1	14	1	2.98	5.78	149	289	235	502	352	2.4	1.7	10	0		1	0	Art. Hpt, KHK
76	W	positiv	1	12	0											0		0	0	Art. Hpt.
34	W	positiv	0		0											0		0	0
56	W	positiv	1	31	1	4.23529	9.14706	144	311	401	530	1039	1.1	0.8	13	0	0	1	0	Art. Hpt.
75	M	positiv	0		0											0		0	0	KHK
43	W	positiv	0		0											0		0	0
41	W	positiv	0		0											0		0	0
45	W	positiv	0		0											0		0	0
85	W	positiv	1	1	0											0		0	0	Art. Hpt, DMII
78	M	positiv	0		0											0		0	0
86	W	positiv	1	4	1	1.08824	2.61765	37	89	91	684	46	1.4	0.6	3	0		0	0	VHF, Art. Hpt. Mit Hypertensiver Kardiomyopathie
51	W	positiv	1	6	0											0		0	0
21	W	positiv	0		0											0		0	0
61	W	positiv	0		0											0		0	0
86	M	positiv	1	30	1	3.48	4.96	174	248	75	466	119	1.6	0.7	8	0		1	0	Art. Hpt, VHF
34	M	positiv	0		0											0		0	0
75	M	positiv	1	7	0											0		0	0	Akute Cholezystitis!
72	W	positiv	1	6	0											0		0	0
84	M	positiv	1	19	1	2.98	1.16	149	58	193	521	108	0.6		5	0		1	0	COPD, TAA
79	W	positiv	1	1	0											0		0	0	Art. Hpt., KHK
70	M	positiv	1	32	1	3.62	2.72	181	136	356	368	457	1.1	0.7	14	0		1	0	TAA, DM
89	M	positiv	1	25	1	3.52	3.96	176	198	139	1265	152	1.1	0.4	22	0		1	1	NSTEMI, KHK, Art. Hpt.
62	W	positiv	1	2	0											0		0	0	Art. Hpt, DMII
29	W	positiv	1	14	1	3.85294	4.52941	131	154	99	686	149	0.5	0.2	5	0		1	0	Art. Hpt. Adipositas
62	M	positiv	1	5	0											0		0	0	Art, Hpt, DMII, KHK
76	W	positiv	1	4	0											0		0	0	Art. Hpt, Adipositas
50	W	positiv	1	4	1	5.17647	1.61765	176	55	90	504	241	0.6		4	0		0	0	Art. Hpt.
60	W	positiv	0		0											0		0	0
31	M	positiv	0		0											0		0	0
62	W	positiv	1	10	1	3.5	3.17647	119	108	83	519	59	0.7		17	0		0	0	KHK, OSAS, Asthma bronchiale
85	M	positiv	1	4	0											0		0	0	Art Hpt., VHF, DMII
94	W	positiv	1	7	0											0		0	0	Art. Hpt, KHK, PAH, HI NYHA III
72	W	positiv	1	44	2	11.2941	7.17647	384	244	315	509	716	1		32	1	Sludge-GB DD Cholezystitis	1	0	Art. Hpt
57	W	positiv	0		0											0		0	0
58	M	positiv	1	15	2	25.54	73.98	1277	3699	975	5101	2557	17	7.8	5	1	A. hepatica nicht abgrenzbar	1	1	KHK, VHF, M. Crohn/CU
78	M	positiv	1	8	1	1.06	4.42	53	221	352	486	603	3.2	2.7	6	1	A. hepatica nicht ableitbar, Pfortader reduziert, Cholezystitis, Aszites	1	1	Art. Hpt, DMII, KHK, Parkinson
32	W	positiv	0		0											0		0	0
64	W	positiv	1	20	1	7.97059	7.41176	271	252	193	437	346	0.5	0.2	12	0		1	0	Art. Hpt.
47	W	schwach positiv	0		0											0		0	0
74	M	positiv	1	31	1	3.5	4	175	200	491	618	1581	23.3	18	28	1	Beg. Cholezystitis, Hepatomegalie	1	1	KHK, OSAS, AV-Block III
35	M	positiv	0		0											0		0	0
69	W	positiv	0		0											0		0	0
75	M	positiv	1	14	0											0		0	0	VHF, Parkinson
80	M	positiv	1	12	0											0		0	0	Art Hpt, KHK, VHF
76	W	positiv	1	1	0											0		1	0	Art. Hpt, DMII, HI NYHA III, VHF, Z.n. Mamma-Ca
73	W	positiv	1	1	0											0		0	0	Art. Hpt
77	W	positiv	1	2	0											0		0	0
80	M	positiv	1	59	1	1.6	1.2	80	60	194	373	254	1.6		12	0		1	0	Art. Hpt, DMII, KHK, VHF
77	M	positiv	1	1	0											0		0	0	KHK
71	W	positiv	1	1	0											0		0	0
46	W	positiv	0		0											0		0	0	Adipositas, Rheumatoide Arthritis
68	M	positiv	1	37	1	2.38	3.32	119	166	329	577	756	10.2	7.8	25	0	0	1	1	KHK, NSTEMI
