# Supplementary material for: Sonographic findings in coronavirus disease-19 associated liver damage
Source: PLoS One. 2021 Feb 19;16(2):e0244781. doi: 10.1371/journal.pone.0244781 (PMC7894893; doi:10.1371/journal.pone.0244781)
Supplement: S2 Data — (XLSX) [file pone.0244781.s002.xlsx]

## Sheet: Cohort 2
Alter	Patienten-Geschlecht	Dauer Stationär (Nächte)	Leberwertanstieg	GPT Faktor	GOT Faktor	Max GPT	Max GOT	Max AP	Max LDH	Max GGT	Max Bili ges	Max Bili dir	Dauer Erhöhung	Auffälligkeiten Sonographie	Ergebnis Sonographie	Verstorben	Nebendiagnosen
67	W	28	1	3.64706	26.9143	124	942	183	852	485	2.6	2	5	1	Inhomogenes Leberparenchym, makrovastkulär unauffällig	1	LK-Tbc, Chron. Niereninsuff.
77	M	16	2	20.98	70.66	1049	3533	883	5627	843	5.1	3.9	6	1	Arterie nicht abgrenzbar	1	Art. Hpt., DMII, PAVK, KHK, Adipositas
44	W	12	1	3.05882	4.91429	104	172	120	403	176	1.7	1.3	4	0	0	0
53	M	7	1	1.24	11.94	62	597	100	1123	163	1.5	1.2	6	1	Leber geschwollen, perihepatischer Aszites, GB-Wand verdickt	1	Art. Hpt.
50	M	40	1	8	8.02	400	401	283	1701	292	33.4	29.8	19	1	Cholezystitis	1	Adipositas
80	M		1	0.88	1.4	44	70	612	383	1088	1.4	1	2	0	0		Z.n. NTx, TAA bei VHF, Prostata-Ca, Art. Hpt., DMII
81	M	20	1	2.56	3.5	128	175	74	389	116	0.9	0.3	9	0	0	0	Art. Hpt, pAVK, NM-NHL
86	M	35	1	2.9	2.68	145	134	541	428	566	2.6	1.6	25	0	0	0	Art. Hpt, Z.n. Stroke
80	M	34	1	1.72	2.62	86	131	754	392	1801	18.5	14	27	0	0	1	VHF
83	M	17	1	2.24	3.9	112	195	116	612	142	2.1	1.7	12	0	0	1	Art. Hpt. Z.n. MI
59	M	61	1	3.14	7.92	157	396	286	629	538	8.8	6.8	40	1	Cholezystitis	0
49	M	23	2	55.8	186.9	2790	9345	1031	11681	2273	20.1		23	1	Cholezystitis	1
57	M	50	1	2.7	3.5	135	175	531	1087	2718	34.8		45	1	Cholezystitis	1
72	M	15	2	18.04	65.82	902	3291	371	5254	443	7.2	3.8	11	1	Leberinfarkte	1	KHK
74	M	44	1	1.18	2.92	59	146	116	630	156	1		10	1	Cholezystitis	0	Art. Hpt, DM II, VHF
56	M	71	1	4.82	7.28	241	364	1408	679	1370	23.4	19	46	0	0	0	Art. Hpt., Adipositas per magna
61	M	22	1	2.26	8.12	113	406	448	980	526	13		14	0	0	1	Z.n. NTx
68	M	53	1	4.34	9.12	217	456	880	855	1019	2.4	1.7	40	1	Hepatosplenomegalie	0
61	M	25	1	1.26	3.5	63	175	160	835	406	1.8	1.3	16	0	0	0	Art. Hpt, Adipositas
87	M	1	2	22.28	40.54	1114	2027	85	2150	99	0.8		1	0	0	1	Art. Hpt.
56	W	31	1	4.23529	8.88571	144	311	401	530	1039	1.1	0.8	13	0	0	0	Art. Hpt.
59	M	25	1	3.02	10.54	151	527	836	628	919	38	32.9	25	1	Cholezystitis	1	Art. Hpt, Asthma
68	M	32	1	2.86	3.38	143	169	180	598	302	0.8		25	0	0	1	Marginalzonenlymphom, Chron aktive Hep B
55	M	13	1	5.06	4.06	253	203	75	1055	269	2.1	1.4	6	0	0	0	Art. Hpt, COPD
78	M		1	0.96	4.22	48	211	365	457	106	1.6	1.3	3	0	0
39	W	39	1	3.94118	9.45714	134	331	669	536	1335	3	2.3	20	1	Cholezystitis, Leber verplumpt	0
55	M	62	1	8.98	18.7	449	935	1143	1025	1685	4.4	3.7	25	0	0	0	Art. Hpt, Adipositas
79	M	54	1	3.24	3.56	162	178	155	644	596	1.3	0.7	37	0	0	0	Art. Hpt.
59	M	15	2	25.54	73.98	1277	3699	975	5101	2557	17	7.8	5	1	A. hepatica nicht abgrenzbar	1	KHK, VHF, M. Crohn/CU
44	W	25	1	7.26471	7.28571	247	255	129	950	406	1.1		11	0	0	0
79	M	8	1	1.06	4.42	53	221	352	486	603	3.2	2.7	6	1	A. hepatica nicht ableitbar, Pfortader reduziert, Cholezystitis, Aszites	1	Art. Hpt, DMII, KHK, Parkinson
32	M	61	1	6.9	9.94	345	497	226	1157	835	4.2	3.3	30	0	0	0	Homozygote Faktor-V-Leiden Mutation, Art. Hpt.
33	M	24	1	5.3	4.22	265	211	483	766	3307	3.5	2.7	17	0	0	0	DMII
75	M	31	1	3.5	4	175	200	491	618	1581	23.3	18	28	1	Beg. Cholezystitis, Hepatomegalie	1	KHK, OSAS, AV-Block III
80	W	39	2	12.8235	35.7429	436	1251	1297	1521	1116	40.3	34.3	39	1	Leber verplumpt, Flüssigkeit um GB	1	Art. Hpt, CML
56	M	21	2	14.2	35.78	710	1789	507	2942	1834	5.2	4.2	15	1	Hydropische Sludge-GB	1	Art. Hpt.
44	M	11	1	5.12	13.66	256	683	80	1234	252	8	4.3	8	1	Cholezystitis, periportales Ödem	1	Z.n. MKR bei Sehnenfadenabriss
89	M	8	2	36.5	102	1825	5100	293	4633	539	3.2	2.4	8	1	Arterie nicht abgrenzbar, Pfortader 10 cm/s	1	Art. Hpt., DMII
68	M	37	1	2.38	3.32	119	166	329	577	756	10.2	7.8	25	0	0	1	KHK, NSTEMI
